# Supplementary material for: Influenza a Virus Inhibition: Evaluating Computationally Identified Cyproheptadine Through In Vitro Assessment
Source: Int J Mol Sci. 2025 Jun 21;26(13):5962. doi: 10.3390/ijms26135962 (PMC12249625; doi:10.3390/ijms26135962)
Supplement: Supplementary file 1 [file ijms-26-05962-s001.zip › Table S1.xlsx]

## Sheet: Sheet1
Table S1: AQVN/EIIP values of histamine H1 receptor antagonists
Parent Molecule ChEMBL ID	Parent Molecule Name	AQVN	EIIP
CHEMBL1224	ACRIVASTINE	2.68	0.066095
CHEMBL1172	DESLORATADINE	2.58537	0.085301
CHEMBL811	BROMPHENIRAMINE	2.47368	0.095874
CHEMBL900	ORPHENADRINE	2.46512	0.096125
CHEMBL94454	MIZOLASTINE	2.77193	0.039695
CHEMBL657	DIPHENHYDRAMINE	2.5	0.094603
CHEMBL73451	MEQUITAZINE	2.62222	0.078886
CHEMBL1201353	DEXCHLORPHENIRAMINE	2.47368	0.095874
CHEMBL1201210	PROPIOMAZINE	2.625	0.078346
CHEMBL534	KETOTIFEN	2.73171	0.05207
CHEMBL1200406	DIMENHYDRINATE	2.5	0.094603
CHEMBL594	EMEDASTINE	2.5	0.094603
CHEMBL998	LORATADINE	2.68	0.066095
CHEMBL1442422	DIBENZEPIN	2.65116	0.072882
CHEMBL22108	DIMETHINDENE	2.47826	0.095707
CHEMBL1200959	METHDILAZINE	2.63415	0.076513
CHEMBL1623	MECLIZINE	2.50909	0.093989
CHEMBL1106	EPINASTINE	2.76471	0.042003
CHEMBL1201747	ALCAFTADINE	2.68182	0.065641
CHEMBL511	PYRILAMINE	2.54546	0.090632
CHEMBL90	HISTAMINE	2.58824	0.084853
CHEMBL1767164	GSK-1004723	2.50526	0.094259
CHEMBL17157	TERFENADINE	2.44737	0.096395
CHEMBL1626	CLEMASTINE	2.44	0.096408
CHEMBL91397	RUPATADINE	2.60714	0.08168
CHEMBL639	AZELASTINE	2.62745	0.077863
CHEMBL1201245	BROMODIPHENHYDRAMINE	2.5	0.094603
CHEMBL1000	CETIRIZINE	2.65385	0.072284
CHEMBL896	HYDROXYZINE	2.5283	0.092395
CHEMBL829	METHYLPROMAZINE	2.55814	0.089123
CHEMBL648	CYCLIZINE	2.47619	0.095785
CHEMBL1201191	LEVOCETIRIZINE	2.65385	0.072284
CHEMBL770	TOLAZOLINE	2.58333	0.085614
CHEMBL1201271	BUCLIZINE	2.4375	0.096399
CHEMBL1201758	BEPOTASTINE	2.65385	0.072284
CHEMBL643	PROMETHAZINE	2.6	0.082923
CHEMBL1193	PHENIRAMINE	2.47368	0.095874
CHEMBL1411979	METHAPYRILENE	2.59459	0.083827
CHEMBL13828	OXATOMIDE	2.64516	0.074195
CHEMBL278398	PHENINDAMINE	2.5641	0.088354
CHEMBL296419	ASTEMIZOLE	2.61538	0.080182
CHEMBL1492	DIPHENYLPYRALINE	2.5	0.094603
CHEMBL644	TRIMIPRAMINE	2.41667	0.096072
CHEMBL1366933	ESMIRTAZAPINE	2.61538	0.080182
CHEMBL1742423	BILASTINE	2.56338	0.088449
CHEMBL5314393	LY2624803	2.75472	0.045134
CHEMBL914	FEXOFENADINE	2.57895	0.086274
CHEMBL1201287	DEXBROMPHENIRAMINE	2.47368	0.095874
CHEMBL1004	DOXYLAMINE	2.52381	0.092804
CHEMBL1615438	LEVOCABASTINE	2.6	0.082923
CHEMBL516	CYPROHEPTADINE	2.55814	0.089123
CHEMBL2105458	THENALIDINE	2.52381	0.092804
CHEMBL505	CHLORPHENIRAMINE	2.47368	0.095874
CHEMBL305660	EBASTINE	2.48649	0.09535
CHEMBL1305	ANTAZOLINE	2.61538	0.080182
CHEMBL1189432	OLOPATADINE	2.70833	0.058691
CHEMBL855	TRIPROLIDINE	2.51163	0.093802
CHEMBL369075	VAPITADINE	2.71429	0.057047
CHEMBL864	CARBINOXAMINE	2.5641	0.088354
CHEMBL24441	BETAHISTINE	2.45454	0.096326
CHEMBL946	AZATADINE	2.54546	0.090632
CHEMBL1241	TRIPELENNAMINE	2.5	0.094603
CHEMBL2110774	CHLORPHENOXAMINE	2.46512	0.096125
CHEMBL43064	CINNARIZINE	2.53571	0.091673
		---------	---------
		2.56734	0.083844
		0.089163	0.014402

## Sheet: Sheet2
C22H24N2O2
C19H19ClN2
C16H19BrN2
C18H23NO
C24H25FN6O
C17H21NO
C20H22N2S
C16H19ClN2
C20H24N2OS
C19H19NOS
C17H21NO
C17H26N4O
C22H23ClN2O2
C18H21N3O
C20H24N2
C18H20N2S
C25H27ClN2
C16H15N3
C19H21N3O
C17H23N3O
C5H9N3
C39H49ClN4O2
C32H41NO2
C21H26ClNO
C26H26ClN3
C22H24ClN3O
C17H20BrNO
C21H25ClN2O3
C21H27ClN2O2
C18H22N2S
C18H22N2
C21H25ClN2O3
C10H12N2
C28H33ClN2
C21H25ClN2O3
C17H20N2S
C16H20N2
C14H19N3S
C27H30N4O
C19H19N
C28H31FN4O
C19H23NO
C20H26N2
C17H19N3
C28H37N3O3
C22H25N3O3
C32H39NO4
C16H19BrN2
C17H22N2O
C26H29FN2O2
C21H21N
C17H22N2S
C16H19ClN2
C32H39NO2
C17H19N3
C21H23NO3
C19H22N2
C17H20N4O
C16H19ClN2O
C8H12N2
C20H22N2
C16H21N3
C18H22ClNO
C26H28N2
